# Supplementary material for: CHEK2 Pathogenic Variants in Greek Breast Cancer Patients: Evidence for Strong Associations with Estrogen Receptor Positivity, Overuse of Risk-Reducing Procedures and Population Founder Effects
Source: Cancers (Basel). 2021 Apr 27;13(9):2106. doi: 10.3390/cancers13092106 (PMC8123864; doi:10.3390/cancers13092106)
Supplement: Supplementary file 1 [file cancers-13-02106-s001.zip]

Archive with 1 entries (1 files):
- cancers-1186018-supplementary.pdf
